# Supplementary material for: Neuroimaging Techniques as Descriptive and Diagnostic Tools for Infants at Risk for Autism Spectrum Disorder: A Systematic Review
Source: Brain Sci. 2022 May 5;12(5):602. doi: 10.3390/brainsci12050602 (PMC9139416; doi:10.3390/brainsci12050602)
Supplement: Supplementary file 1 [file brainsci-12-00602-s001.zip]

Archive with 1 entries (1 files):
- brainsci-1671724-supplementary.pdf
